# Supplementary material for: Synthetically modified guide RNA and donor DNA are a versatile platform for CRISPR-Cas9 engineering
Source: eLife. 2017 May 2;6:e25312. doi: 10.7554/eLife.25312 (PMC5413346; doi:10.7554/eLife.25312)
Supplement: Figure 4—source data 1. — Genome DNA of BFP-HEK cells edited with gDonor/Cas9 and compared to cells edited with Cas9 RNP and donor DNA (control) was analyzed. DOI: http://dx.doi.org/10.7554/eLife.25312.012 [file elife-25312-fig4-data1.zip]

Archive with 2 entries (2 files):
- Control_Deep seq.gz
- gDonor_Deep seq.gz
